# Supplementary material for: Comparison of the Efficacy and Safety of Axi-Cel and Tisa-Cel Based on Meta-Analysis
Source: J Cancer. 2024 Sep 9;15(17):5729–41. doi: 10.7150/jca.99427 (PMC11414620; doi:10.7150/jca.99427)
Supplement: Supplementary file 2 — Supplementary table 1. [file jcav15p5729s2.xlsx]

## Sheet: Sheet1
Author	Year	Population	Treatment regimen		Number of individuals		Median age		Research category	Outcome measures
			(Arm A/Arm B)		(Arm A/Arm B)		(Arm A/Arm B)
Bach[19, 20]	2022	R/R DLBCL	Tisa-cel	Axi-cel	209	209	85	86	Cohort studies	OR/CR/PR/PFS/OS/CRS/ICANS
Kuhnl[20]	2022	R/R LBCL	Tisa-cel	Axi-cel	76	224	63	57	Cohort studies	OR/CR/PR/PFS/OS/CRS/ICANS
Kwon[21]	2023	R/R DLBCL	Tisa-cel	Axi-cel	127	134	62	59	Cohort studies	OR/CR/PR/PFS/OS/CRS/ICANS
Bastos-Oreiro[22]	2022	R/R LBCL	Axi-cel	Tisa-cel	101	91	54	56	Cohort studies	OR/CR/PR/PFS/OS
Riedell[23]	2022	R/R LBCL	Tisa-cel	Axi-cel	82	149	67	59	Cohort studies	OR/CR/PR/PFS/OS/CRS/ICANS
Benoit[24]	2023	R/R LBCL	Tisa-cel	Axi-cel	10	15	67	59	Cohort studies	OR/CR/PR/CRS/ICANS
Locke[25]	2021	R/R LBCL	SOC	Axi-cel	179	180	-	-	RCT	OR/CR/PR
Kamdar[26]	2021	R/R LBCL	SOC	Liso-cel	92	90	-	-	RCT	OR/CR/PR
Bishop[27]	2021	R/R NHL	SOC	Tisa-cel	162	160	-	-	RCT	OR/CR/PR

## Sheet: Sheet2
Author	Year	Population	Classification of Toxicities for CRS and ICANS
Bachy[19]	2022	R/R DLBCL	ASTCT
Kuhnl[20]	2022	R/R LBCL	ASTCT
Kwon[21]	2023	R/R DLBCL	ASTCT
Bastos-Oreiro[22]	2022	R/R LBCL	ASTCT
Riedell[23]	2022	R/R LBCL	ASTCT
Benoit[24]	2023	R/R LBCL	ASTCT
Locke[25]	2021	R/R LBCL	ASTCT
Kamdar[26]	2021	R/R LBCL	ASTCT
Bishop[27]	2021	R/R NHL	ASTCT
