# Supplementary material for: Comparison of the Efficacy and Safety of Axi-Cel and Tisa-Cel Based on Meta-Analysis
Source: J Cancer. 2024 Sep 9;15(17):5729–41. doi: 10.7150/jca.99427 (PMC11414620; doi:10.7150/jca.99427)
Supplement: Supplementary file 3 — Supplementary table 2. [file jcav15p5729s3.xlsx]

## Sheet: Sheet1
Author	Year	Population	Prior treatment	Treatment regimen	Number	Median age (years)	ORR	CRR	PRR	Median OS (month)	OS rate	Median PFS (month)	PFS rate
Salles[30]	2022	R/R FL	2nd-line and above	Conventional third-line therapy	99	Median OS (month)	0.636	0.373	-	-	96.6% (1 year)	-	71.0% (1 year)
				Tisa-cel	97	56	0.856	0.691	-	-	-	-	-
Sermer[31]	2020	R/R DLBCL	2nd-line and above	Alternative therapies	146	66	0.32	0.22	0.1	6.5	-	2.3	-
				CAR-T	69	63	0.72	0.52	0.2	13.9	-	5.2	-
Avivi[32]	2022	R/R DLBCL	2nd-line and above	Based on the Pola scheme	41	64	0.66	0.44	0.22	10.8	-	5.6	-
				CAR-T	41	68	0.83	0.58	0.25	Not reached	-	Not reached	-
Locke[25]	2021	R/R BCL	2nd-line and above	Axi-cel	179	-	0.83	0.65	0.18	Not reached	-	-	-
				SOC	180	-	0.5	0.32	0.18	35.1	-	-	-
Kamdar[26]	2021	R/R BCL	2nd-line and above	Liso-cel	92	-	-	0.66	-	-	-	14.8	-
				SOC	90	-	-	0.39	-	-	-	5.7	-
Bishop[27]	2021	R/R NHL	2nd-line and above	Tisa-cel	162	-	0.46	0.28	0.18	-	-	-	-
				SOC	160	-	0.43	0.28	0.15	-	-	-	-
Note: BCL, B-cell lymphoma
