# Supplementary material for: Comparison of the Efficacy and Safety of Axi-Cel and Tisa-Cel Based on Meta-Analysis
Source: J Cancer. 2024 Sep 9;15(17):5729–41. doi: 10.7150/jca.99427 (PMC11414620; doi:10.7150/jca.99427)
Supplement: Supplementary file 4 — Supplementary table 3. [file jcav15p5729s4.xlsx]

## Sheet: Sheet1
Author	Year	Population	Risk factors	OR/HR[95% CI]	Risk factors	OR/HR[95% CI]	Risk factors	OR/HR[95% CI]	Risk factors	OR/HR[95% CI]
Bachy[19, 20]	2022	R/R DLBCL	Prior transplant	0.56[0.35-0.90]	Diagnosis is DLBCL	0.59[0.36-0.96]	Time from last treatment	0.65[0.36-0.96]
Kuhnl[20]	2022	R/R LBCL	PMBCL (versus other)	0.18 [0.05-0.70]	tFL (versus t-other or de novo DLBCL)	0.55 [0.31-0.97]	LDH >2ULN	3.12 [2.90-5.14]	ECOG (1 vs. 0)	1.72 [1.09–2.74]
Kwon[21]	2023	R/R DLBCL	ECOG(2-3)	2.10[1.12-3.98]	LDH >UNL	1.81 [1.08-3.02]	Disease status, PD	2.56[1.81-3.99]
Bastos-Oreiro[22]	2022	R/R LBCL	CAR-T type (tisa-cel)	1.96[ 1.17–2.28]	Primary refractory	2.07[1.15–3.73]	ECOG 2–4	3.17 [1.03–9.74]	HCTCI 3–7	3.62[2.14–6.12]
Riedell[23]	2022	R/R LBCL	Tisa-cel	1.45[1.31-3.45]	LDH >UNL	2.13[1.31-3.45]	primary refractory	1.51[0.72-1.85]	Peak ferritin ≥5ug/mL	2.70[1.60-4.56]
Benoit[24]	2023	R/R LBCL	NA
Locke[25]	2021	R/R LBCL	NA
Kamdar[26]	2021	R/R LBCL	NA
Bishop[27]	2021	R/R NHL	NA
Note:	HCTCI:Hematopoietic Cell Transplantation-specific Comorbidity Index;PMBCL:Primary mediastinal large B cell lymphoma;LDH:Lactate dehydrogenase;ECOG:Eastern Cooperative Oncology Group
